# Supplementary material for: Associations of Neutrophil-to-Lymphocyte Ratio, Platelet-to-Lymphocyte Ratio and Monocyte-to-Lymphocyte Ratio with Osteoporosis and Incident Vertebral Fracture in Postmenopausal Women with Rheumatoid Arthritis: A Single-Center Retrospective Cohort Study
Source: Medicina (Kaunas). 2022 Jun 26;58(7):852. doi: 10.3390/medicina58070852 (PMC9321011; doi:10.3390/medicina58070852)
Supplement: Supplementary file 1 [file medicina-58-00852-s001.zip]

Archive with 1 entries (1 files):
- medicina-1761450-Supplementary.pdf
